# Supplementary material for: Dubinectes infirmus, a new species of deep-water Munnopsidae (Crustacea, Isopoda, Asellota) from the Argentine Basin, South Atlantic Ocean
Source: Zookeys. 2011 Nov 3;(144):1–19. doi: 10.3897/zookeys.144.1578 (PMC3233691; doi:10.3897/zookeys.144.1578)
Supplement: XML Treatment for Dubinectes [file zookeys.144.1578-treatment1.xml]

<!DOCTYPE tp:taxon-treatment
  PUBLIC "-//TaxonX//DTD Taxonomic Treatment Publishing DTD v0 20100105//EN" "tax-treatment-NSO.dtd">
<tp:taxon-treatment xmlns:tp="http://www.plazi.org/taxpub"><tp:treatment-meta><mixed-citation publication-type="journal"><person-group><name><surname>Malyutina</surname><given-names>Marina</given-names></name><name><surname>Brandt</surname><given-names>Angelika</given-names></name></person-group><article-title>
                    <italic>Dubinectes infirmus</italic>, a new species of deep-water Munnopsidae (Crustacea, Isopoda, Asellota) from the Argentine Basin, South Atlantic Ocean
                </article-title><source>Zookeys</source><day>3</day><month>11</month><year>2011</year><volume>2011</volume><issue>144</issue><fpage>1</fpage><lpage>19</lpage><pub-id pub-id-type="doi">10.3897/zookeys.144.1578</pub-id></mixed-citation></tp:treatment-meta><tp:nomenclature><label>Genus</label><tp:taxon-name>
                        <tp:taxon-name-part taxon-name-part-type="genus">Dubinectes </tp:taxon-name-part>
                    <object-id xmlns:xlink="http://www.w3.org/1999/xlink" xlink:type="simple">http://species-id.net/wiki/Dubinectes</object-id>
                    </tp:taxon-name><tp:taxon-authority>Malyutina &amp; Brandt, 2006</tp:taxon-authority><tp:nomenclature-citation-list><tp:nomenclature-citation><tp:taxon-name>Dubinectes</tp:taxon-name><comment>Malyutina &amp; Brandt, 2006: 4.</comment></tp:nomenclature-citation></tp:nomenclature-citation-list></tp:nomenclature><tp:treatment-sec sec-type="Composition"><title>Composition.</title><p><italic><tp:taxon-name>Dubinectes acutitelson</tp:taxon-name></italic> (Menzies, 1962) type species; <italic><tp:taxon-name>Dubinectes nodosus</tp:taxon-name></italic> (Menzies, 1962); <italic><tp:taxon-name>Dubinectes acutirostrum</tp:taxon-name></italic> Malyutina &amp; Brandt, 2006; <italic><tp:taxon-name>Dubinectes intermedius</tp:taxon-name></italic> Malyutina &amp; Brandt, 2006; <italic><tp:taxon-name>Dubinectes infirmus</tp:taxon-name></italic> sp. n.
                    </p><p>Key to the species of <italic><tp:taxon-name>Dubinectes</tp:taxon-name></italic> (see <xref ref-type="fig" rid="F1">Fig. 1</xref>).
                    </p><table-wrap content-type="key" position="anchor" orientation="portrait"><table><tbody><tr><td rowspan="1" colspan="1">1</td><td rowspan="1" colspan="1">Cuticle of body strongly calcified; rostrum robust, about twice as long as antennula article 1; anterolateral margins of pereonites 6, 7, pleotelson and posterior rim of pleotelson projected, raised dorsally</td><td rowspan="1" colspan="1">2
                                    </td></tr><tr><td rowspan="1" colspan="1">–</td><td rowspan="1" colspan="1">Cuticle of body weakly calcified; rostrum only slightly longer than antennula article 1; anterolateral margins of pereonites 6, 7, pleotelson and posterior rim of pleotelson weakly pronounced, not raised dorsally</td><td rowspan="1" colspan="1">3
                                    </td></tr><tr><td rowspan="1" colspan="1">2</td><td rowspan="1" colspan="1">Rostrum with distal notch, ledge on anterolateral margins of head smooth; lateral margins of pleopod 1 smooth</td><td rowspan="1" colspan="1"><italic><tp:taxon-name>Dubinectes acutitelson</tp:taxon-name></italic> (Menzies, 1962)
                                    </td></tr><tr><td rowspan="1" colspan="1">–</td><td rowspan="1" colspan="1">Rostrum pointed, ledge on anterolateral margins of head rectangular acute; pleopod 1 with small distolateral ledge</td><td rowspan="1" colspan="1"><italic><tp:taxon-name>Dubinectes acutirostrum</tp:taxon-name></italic> Malyutina &amp; Brandt, 2006
                                    </td></tr><tr><td rowspan="1" colspan="1">3</td><td rowspan="1" colspan="1">Posterior rim of pleotelson not raising dorsally, rostrum tip rounded; antennula article 3 subequal or shorter than article 2; distolateral and distomedial lobes of male pleopod 1 subequal</td><td rowspan="1" colspan="1"><italic><tp:taxon-name>Dubinectes infirmus</tp:taxon-name></italic> sp. n.
                                    </td></tr><tr><td rowspan="1" colspan="1">–</td><td rowspan="1" colspan="1">Posterior rim of pleotelson raising dorsally, rostrum with distal notch; antennula article 3 obviously longer than article 2; distolateral lobes of male pleopod 1 longer than distomedial lobes</td><td rowspan="1" colspan="1">4
                                    </td></tr><tr><td rowspan="1" colspan="1">4</td><td rowspan="1" colspan="1">posterior rim of pleotelson with rounded posteroventral process</td><td rowspan="1" colspan="1"><italic><tp:taxon-name>Dubinectes intermedius</tp:taxon-name></italic> Malyutina &amp; Brandt, 2006
                                    </td></tr><tr><td rowspan="1" colspan="1">–</td><td rowspan="1" colspan="1">posterior rim of pleotelson narrow, ventral process almost absent</td><td rowspan="1" colspan="1"><italic><tp:taxon-name>Dubinectes nodosus</tp:taxon-name></italic> (Menzies, 1962)
                                    </td></tr></tbody></table></table-wrap><fig id="F1" position="float" orientation="portrait"><label>Figure 1.</label><caption><p>Illustrations of the specific characters of the genus <italic><tp:taxon-name>Dubinectes</tp:taxon-name></italic> used in the Key and the Diagnosis. Vertical rows <bold>A, B</bold>, and <bold>C</bold> for each species include total views, male pleopods 1, 2, uropod and mandible: <bold>A</bold> <italic><tp:taxon-name>Dubinectes acutitelson</tp:taxon-name></italic> <bold>B</bold> <italic><tp:taxon-name>Dubinectes nodosum</tp:taxon-name></italic>, and <bold>C–D</bold><italic>. infirmus</italic> sp. n.: <bold>1</bold> distal notch of rostrum <bold>2</bold> ledge of head anterolateral margin; <bold>3</bold> projected, dorsally raised anterolateral margins of pereonites 6, 7 and pleotelson <bold>3’</bold> weakly pronounced, not dorsally raised anterolateral margins of pereonites 6, 7 and pleotelson <bold>4</bold> posterior rim of pleotelson with vental process (<bold>A</bold>) and without process (<bold>B</bold> and <bold>C</bold>) <bold>5</bold> ledge of pleopod 1 distolateral margin <bold>6</bold> concave lateral inflexion of uropod protopod <bold>7</bold> ridge between spine row and molar of mandible.</p></caption><graphic xmlns:xlink="http://www.w3.org/1999/xlink" xlink:href="ZooKeys-144-001-g001.jpg" position="float" orientation="portrait" xlink:type="simple"/></fig></tp:treatment-sec><tp:treatment-sec sec-type="Modified generic diagnosis"><title>Modified generic diagnosis.</title><p>Pleotelson posterior margin surrounded with rim, running perpendicular to margin. Uropod protopod bent at midlength, both margins angled: concave lateral inflexion and projected medial corner, bearing long setae. Body deepest at head. Rostrum of head longer than antennula article 1, with 2 robust distal setae. Distomedial lobe of antennula article 1 reduced, shorter than <!--PageBreak--><!--PageBreak-->distolateral projection. Head and pereonites 1–4 subequal in width, pereonite 1 longest, pereonite 4 nearly third of length of pereonite 1, pereonite 7 not longer than pereonite 6. Mandible with high sharp ridge between short spine row and broad molar; condyle longer than molar. Pereopods 1–4 subequal in length. Male pleopod 1 distolateral and distomedial lobes well separated from each other by broad notch, distolateral lobes produced, not narrower than distomedial lobes. Male pleopod 2 protopod distal margin truncated; exopod inserting close to distal margin and emerging posteriorly; endopod basal article twice as broad as stylet; stylet subequal or longer than protopod.</p></tp:treatment-sec><tp:treatment-sec sec-type="Remarks"><title>Remarks.</title><p>Before finding the <italic><tp:taxon-name>Dubinectes infirmus</tp:taxon-name></italic> sp. n.the key characters which helped to easily determine known species of <italic><tp:taxon-name>Dubinectes</tp:taxon-name></italic> without dissection were the strongly calcified integument of the body and the special shape of the pleotelson rim which is well projected ventrally and rises over the dorsal surface. These external features are only weakly pronounced in the new species.Nevertheless, it possesses these characters as well as the main set of diagnostic characters of <italic><tp:taxon-name>Dubinectes</tp:taxon-name></italic>. The new species has a rim of a pleotelson even if it is narrow, a rostrum which is longer than antennula article 1, a reduced distomedial lobe of the antennula article 1. The head and the ambulosome of the new species are of equal width, the pereonites are progressively shorter from 1 to 4; the coxa of pereopod 4 is broadest in lateral view; the mandible possesses a high sharp ridge between a short spine row and a broad molar; the condyle is longer than the molar; the distal margin of the male pleopod 2 protopod is truncated and the exopod is inserted close to the distal margin and emerged posteriorly. There are some characters which differ the new species from others. These are the shape of the distal margin of male pleopod 1, the length of the stylet of male pleopod 2, the length of the antennula article 3 as well as the length of uropod exopod. These characters in different states were suggested earlier as generic, but seem to bejust specific characters. Therefore, the description of <italic><tp:taxon-name>Dubinectes infirmus</tp:taxon-name></italic> sp. n. allows to revise the diagnosis of the genus.
                    </p></tp:treatment-sec><tp:treatment-sec sec-type="Distribution of the genus Dubinectes"><title>Distribution of the genus <italic><tp:taxon-name>Dubinectes</tp:taxon-name></italic> (<xref ref-type="fig" rid="F10">Fig.10</xref>).
                    </title><p>The genus <italic><tp:taxon-name>Dubinectes</tp:taxon-name></italic> occurs in the Southern hemisphere only in the South Atlantic Ocean. Species of the genus were known from the southeast Atlantic and the Weddell Sea, Southern Ocean, from depths ranging between 1121 and 4960 m. New records the DIVA 3 expedition from the abyss of the Argentine Basin expand the geographical range for the genus to the southwest Atlantic until 27° S latitude in the north. Geographically, <italic><tp:taxon-name>Dubinectes nodosus</tp:taxon-name></italic> is the most widely distributed species of the genus. It is most eurybathic and has been sampled between 1121 to 4976 m. It was collected in the Weddell Sea at almost every station during the ANDEEP expeditions (<xref ref-type="bibr" rid="B6">Malyutina and Brandt 2007</xref>), but it was much less abundant in the DIVA collections. All other species were recorded only from abyssal depths between 4586 to 4976 m. <italic><tp:taxon-name>Dubinectes acutirostrum</tp:taxon-name></italic> and <italic><tp:taxon-name>Dubinectes infirmus</tp:taxon-name></italic> sp. n. are known only from their type localities<!--PageBreak-->.
                    </p></tp:treatment-sec><tp:treatment-sec><!--Section generated to contain objects referenced in tp:taxon-treatment.--><fig id="F10" position="float" orientation="portrait"><label>Figure 10.</label><caption><p>Distribution of species of the genus <italic><tp:taxon-name>Dubinectes</tp:taxon-name></italic>. <bold>1</bold> <italic><tp:taxon-name>Dubinectes acutitelson</tp:taxon-name></italic> <bold>2</bold> <italic><tp:taxon-name>Dubinectes nodosus</tp:taxon-name></italic> <bold>3</bold> <italic><tp:taxon-name>Dubinectes acutirostrum</tp:taxon-name></italic> <bold>4</bold> <italic><tp:taxon-name>Dubinectes intermedius</tp:taxon-name></italic> <bold>5</bold> <italic><tp:taxon-name>Dubinectes infirmus</tp:taxon-name></italic></p></caption><graphic xmlns:xlink="http://www.w3.org/1999/xlink" xlink:href="ZooKeys-144-001-g010.jpg" position="float" orientation="portrait" xlink:type="simple"/></fig></tp:treatment-sec><ref-list><ref id="B6"><mixed-citation xmlns:xlink="http://www.w3.org/1999/xlink" xlink:type="simple"><person-group><name name-style="western"><surname>Malyutina</surname><given-names>MV</given-names></name><name name-style="western"><surname>Brandt</surname><given-names>A</given-names></name></person-group> (<year>2007</year>)<article-title> Diversity and zoogeography of Antarctic deep-sea Munnopsidae (Crustacea, Isopoda, Asellota).</article-title><source>Deep-Sea Research Part II </source><volume>54</volume>: <fpage>1790</fpage>-<lpage>1805</lpage>. <ext-link ext-link-type="uri" xlink:href="http://dx.doi.org/10.1016/j.dsr2.2007.07.017" xlink:type="simple">doi: 10.1016/j.dsr2.2007.07.017</ext-link></mixed-citation></ref></ref-list></tp:taxon-treatment>
