# Supplementary material for: Dubinectes infirmus, a new species of deep-water Munnopsidae (Crustacea, Isopoda, Asellota) from the Argentine Basin, South Atlantic Ocean
Source: Zookeys. 2011 Nov 3;(144):1–19. doi: 10.3897/zookeys.144.1578 (PMC3233691; doi:10.3897/zookeys.144.1578)
Supplement: XML Treatment for Dubinectes intermedius [file zookeys.144.1578-treatment3.xml]

<!DOCTYPE tp:taxon-treatment
  PUBLIC "-//TaxonX//DTD Taxonomic Treatment Publishing DTD v0 20100105//EN" "tax-treatment-NSO.dtd">
<tp:taxon-treatment xmlns:tp="http://www.plazi.org/taxpub"><tp:treatment-meta><mixed-citation publication-type="journal"><person-group><name><surname>Malyutina</surname><given-names>Marina</given-names></name><name><surname>Brandt</surname><given-names>Angelika</given-names></name></person-group><article-title>
                    <italic>Dubinectes infirmus</italic>, a new species of deep-water Munnopsidae (Crustacea, Isopoda, Asellota) from the Argentine Basin, South Atlantic Ocean
                </article-title><source>Zookeys</source><day>3</day><month>11</month><year>2011</year><volume>2011</volume><issue>144</issue><fpage>1</fpage><lpage>19</lpage><pub-id pub-id-type="doi">10.3897/zookeys.144.1578</pub-id></mixed-citation></tp:treatment-meta><tp:nomenclature><tp:taxon-name>
                        <tp:taxon-name-part taxon-name-part-type="genus">Dubinectes</tp:taxon-name-part>
                        <tp:taxon-name-part taxon-name-part-type="species">intermedius</tp:taxon-name-part>
                    <object-id xmlns:xlink="http://www.w3.org/1999/xlink" xlink:type="simple">http://species-id.net/wiki/Dubinectes_intermedius</object-id>
                    </tp:taxon-name><tp:taxon-authority>Malyutina &amp; Brandt, 2006</tp:taxon-authority><tp:nomenclature-citation-list><tp:nomenclature-citation><tp:taxon-name>Eurycope acutitelson</tp:taxon-name><comment><xref ref-type="bibr" rid="B7">Menzies, 1962</xref>: 143 (partim)</comment></tp:nomenclature-citation><tp:nomenclature-citation><tp:taxon-name>Dubinectes intermedius</tp:taxon-name><comment><xref ref-type="bibr" rid="B5">Malyutina &amp; Brandt, 2006</xref>: 37, Figs 19–22.</comment></tp:nomenclature-citation></tp:nomenclature-citation-list></tp:nomenclature><tp:treatment-sec sec-type="Material examined"><title>Material examined.</title><p>DIVA 3 Station 534, 16.07.2009, <named-content xmlns:xlink="http://www.w3.org/1999/xlink" content-type="dwc:verbatimCoordinates" xlink:type="simple">36°00.61'S, 49°01.55'W</named-content>, 4586-4605 m - 6 males; Station. 532, 15.07.2009, <named-content xmlns:xlink="http://www.w3.org/1999/xlink" content-type="dwc:verbatimCoordinates" xlink:type="simple">35°59.24'S, 49°00.86'W</named-content>, 4605-4607 m - 1 male, 2 females and 2 mancas; Station 533-1, 15.07.2009, <named-content xmlns:xlink="http://www.w3.org/1999/xlink" content-type="dwc:verbatimCoordinates" xlink:type="simple">36°00.20'S, 49°01.96'W</named-content>, 4601.8 m - 1 female, 2 mancas.
                    </p></tp:treatment-sec><tp:treatment-sec sec-type="Distribution"><title>Distribution.</title><p>Off Capetown: <named-content xmlns:xlink="http://www.w3.org/1999/xlink" content-type="dwc:verbatimCoordinates" xlink:type="simple">41°03.5'S, 07°49'E</named-content>, 4960 m; Weddell Sea: <named-content xmlns:xlink="http://www.w3.org/1999/xlink" content-type="dwc:verbatimCoordinates" xlink:type="simple">64°59.20'S, 43°02.05'W</named-content>, 4698 m.
                    </p></tp:treatment-sec><ref-list><ref id="B7"><mixed-citation xmlns:xlink="http://www.w3.org/1999/xlink" xlink:type="simple"><person-group><name name-style="western"><surname>Menzies</surname><given-names>RJ</given-names></name></person-group> (<year>1962</year>)<article-title> The isopods of abyssal depths in the Atlantic Ocean.</article-title><source><italic>Vema</italic> Research Series </source><volume>1</volume>: <fpage>79</fpage>-<lpage>206</lpage>.</mixed-citation></ref><ref id="B5"><mixed-citation xmlns:xlink="http://www.w3.org/1999/xlink" xlink:type="simple"><person-group><name name-style="western"><surname>Malyutina</surname><given-names>MV</given-names></name><name name-style="western"><surname>Brandt</surname><given-names>A</given-names></name></person-group> (<year>2006</year>)<article-title> A revaluation of the Eurycopinae (Crustacea, Isopoda, Munnopsidae) with a description of <italic>Dubinectes</italic> gen. nov. from the southern Atlantic deep sea.</article-title><source>Zootaxa </source><volume>1272</volume>: <fpage>1</fpage>-<lpage>44</lpage>.</mixed-citation></ref></ref-list></tp:taxon-treatment>
