# Supplementary material for: Dubinectes infirmus, a new species of deep-water Munnopsidae (Crustacea, Isopoda, Asellota) from the Argentine Basin, South Atlantic Ocean
Source: Zookeys. 2011 Nov 3;(144):1–19. doi: 10.3897/zookeys.144.1578 (PMC3233691; doi:10.3897/zookeys.144.1578)
Supplement: XML Treatment for Dubinectes nodosus [file zookeys.144.1578-treatment4.xml]

<!DOCTYPE tp:taxon-treatment
  PUBLIC "-//TaxonX//DTD Taxonomic Treatment Publishing DTD v0 20100105//EN" "tax-treatment-NSO.dtd">
<tp:taxon-treatment xmlns:tp="http://www.plazi.org/taxpub"><tp:treatment-meta><mixed-citation publication-type="journal"><person-group><name><surname>Malyutina</surname><given-names>Marina</given-names></name><name><surname>Brandt</surname><given-names>Angelika</given-names></name></person-group><article-title>
                    <italic>Dubinectes infirmus</italic>, a new species of deep-water Munnopsidae (Crustacea, Isopoda, Asellota) from the Argentine Basin, South Atlantic Ocean
                </article-title><source>Zookeys</source><day>3</day><month>11</month><year>2011</year><volume>2011</volume><issue>144</issue><fpage>1</fpage><lpage>19</lpage><pub-id pub-id-type="doi">10.3897/zookeys.144.1578</pub-id></mixed-citation></tp:treatment-meta><tp:nomenclature><tp:taxon-name>
                        <tp:taxon-name-part taxon-name-part-type="genus">Dubinectes</tp:taxon-name-part>
                        <tp:taxon-name-part taxon-name-part-type="species">nodosus</tp:taxon-name-part>
                    <object-id xmlns:xlink="http://www.w3.org/1999/xlink" xlink:type="simple">http://species-id.net/wiki/Dubinectes_nodosus</object-id>
                    </tp:taxon-name><tp:taxon-authority>(Menzies, 1962)</tp:taxon-authority><tp:nomenclature-citation-list><tp:nomenclature-citation><tp:taxon-name>Eurycope nodosa</tp:taxon-name><comment><xref ref-type="bibr" rid="B7">Menzies, 1962</xref>: 145, Fig. 36 F–H.</comment></tp:nomenclature-citation><tp:nomenclature-citation><tp:taxon-name>Dubinectes nodosus</tp:taxon-name><comment><xref ref-type="bibr" rid="B5">Malyutina &amp; Brandt, 2006</xref>: 27, Figs 12–18.</comment></tp:nomenclature-citation></tp:nomenclature-citation-list></tp:nomenclature><tp:treatment-sec sec-type="Material examined"><title>Material examined.</title><p>DIVA 3, Station 533-1, 15.07.2009, <named-content xmlns:xlink="http://www.w3.org/1999/xlink" content-type="dwc:verbatimCoordinates" xlink:type="simple">36°00.20'S, 49°01.96'W</named-content>, 4601.8 m - 2 males, 1 females, 1 manca; Station 561, 27.07.2009 <named-content xmlns:xlink="http://www.w3.org/1999/xlink" content-type="dwc:verbatimCoordinates" xlink:type="simple">26°34.80'S, 35°13.89'W</named-content>, 4482-4489 m - 1 male.
                    </p></tp:treatment-sec><tp:treatment-sec sec-type="Distribution"><title>Distribution.</title><p>Cape Basin: <named-content xmlns:xlink="http://www.w3.org/1999/xlink" content-type="dwc:verbatimCoordinates" xlink:type="simple">41°08'S, 14°08'E</named-content><named-content xmlns:xlink="http://www.w3.org/1999/xlink" content-type="dwc:verbatimCoordinates" xlink:type="simple">36°34'S, 09°56'W</named-content>, 4672-4885 m; <named-content xmlns:xlink="http://www.w3.org/1999/xlink" content-type="dwc:verbatimCoordinates" xlink:type="simple">47°39.87'S, 04°15.79'W</named-content>, 2923 m; Weddell Sea: <named-content xmlns:xlink="http://www.w3.org/1999/xlink" content-type="dwc:verbatimCoordinates" xlink:type="simple">68°04'S, 38°47.75'W</named-content><named-content xmlns:xlink="http://www.w3.org/1999/xlink" content-type="dwc:verbatimCoordinates" xlink:type="simple">62°58'S, 51°31.61'W</named-content>, 3053-4976 m; <named-content xmlns:xlink="http://www.w3.org/1999/xlink" content-type="dwc:verbatimCoordinates" xlink:type="simple">65°20.17'S, 54°14.30'W</named-content>, 1121 m; Argentine Basin: <named-content xmlns:xlink="http://www.w3.org/1999/xlink" content-type="dwc:verbatimCoordinates" xlink:type="simple">36°00.20'S, 49°01.96'W</named-content>, 4601.8 m; off Brazil <named-content xmlns:xlink="http://www.w3.org/1999/xlink" content-type="dwc:verbatimCoordinates" xlink:type="simple">26°34.80'S, 35°13.89'W</named-content>, 4482-4489 m.
                    </p><fig id="F7" position="float" orientation="portrait"><label>Figure 7.</label><caption><p><italic><tp:taxon-name>Dubinectes infirmus</tp:taxon-name></italic> sp. n. Paratype male (ZMH 42970). Pleopods 1-5, right uropod.</p></caption><graphic xmlns:xlink="http://www.w3.org/1999/xlink" xlink:href="ZooKeys-144-001-g007.jpg" position="float" orientation="portrait" xlink:type="simple"/></fig><fig id="F8" position="float" orientation="portrait"><label>Figure 8</label><caption><p>. <italic><tp:taxon-name>Dubinectes infirmus</tp:taxon-name></italic> sp. n. <bold>A</bold> paratype female (ZMH 42970) body dorsal view <bold>B</bold> immature female body dorsal view <bold>C</bold> body, lateral view.</p></caption><graphic xmlns:xlink="http://www.w3.org/1999/xlink" xlink:href="ZooKeys-144-001-g008.jpg" position="float" orientation="portrait" xlink:type="simple"/></fig><fig id="F9" position="float" orientation="portrait"><label>Figure 9.</label><caption><p><italic><tp:taxon-name>Dubinectes infirmus</tp:taxon-name></italic> sp. n.Paratype immature female (ZMH 42970). Maxilliped with details, antennula, pereopod 1 and pereopod 6.</p></caption><graphic xmlns:xlink="http://www.w3.org/1999/xlink" xlink:href="ZooKeys-144-001-g009.jpg" position="float" orientation="portrait" xlink:type="simple"/></fig><fig id="F10" position="float" orientation="portrait"><label>Figure 10.</label><caption><p>Distribution of species of the genus <italic><tp:taxon-name>Dubinectes</tp:taxon-name></italic>. <bold>1</bold> <italic><tp:taxon-name>Dubinectes acutitelson</tp:taxon-name></italic> <bold>2</bold> <italic><tp:taxon-name>Dubinectes nodosus</tp:taxon-name></italic> <bold>3</bold> <italic><tp:taxon-name>Dubinectes acutirostrum</tp:taxon-name></italic> <bold>4</bold> <italic><tp:taxon-name>Dubinectes intermedius</tp:taxon-name></italic> <bold>5</bold> <italic><tp:taxon-name>Dubinectes infirmus</tp:taxon-name></italic></p></caption><graphic xmlns:xlink="http://www.w3.org/1999/xlink" xlink:href="ZooKeys-144-001-g010.jpg" position="float" orientation="portrait" xlink:type="simple"/></fig></tp:treatment-sec><ref-list><ref id="B7"><mixed-citation xmlns:xlink="http://www.w3.org/1999/xlink" xlink:type="simple"><person-group><name name-style="western"><surname>Menzies</surname><given-names>RJ</given-names></name></person-group> (<year>1962</year>)<article-title> The isopods of abyssal depths in the Atlantic Ocean.</article-title><source><italic>Vema</italic> Research Series </source><volume>1</volume>: <fpage>79</fpage>-<lpage>206</lpage>.</mixed-citation></ref><ref id="B5"><mixed-citation xmlns:xlink="http://www.w3.org/1999/xlink" xlink:type="simple"><person-group><name name-style="western"><surname>Malyutina</surname><given-names>MV</given-names></name><name name-style="western"><surname>Brandt</surname><given-names>A</given-names></name></person-group> (<year>2006</year>)<article-title> A revaluation of the Eurycopinae (Crustacea, Isopoda, Munnopsidae) with a description of <italic>Dubinectes</italic> gen. nov. from the southern Atlantic deep sea.</article-title><source>Zootaxa </source><volume>1272</volume>: <fpage>1</fpage>-<lpage>44</lpage>.</mixed-citation></ref></ref-list></tp:taxon-treatment>
